# Supplementary material for: Inactivation of Sirt6 ameliorates muscular dystrophy in mdx mice by releasing suppression of utrophin expression
Source: Nat Commun. 2022 Jul 20;13:4184. doi: 10.1038/s41467-022-31798-z (PMC9300598; doi:10.1038/s41467-022-31798-z)
Supplement: Supplementary file 4 — Supplementary Data 1 [file 41467_2022_31798_MOESM4_ESM.xlsx]

## Sheet: Tabelle1
Name	Primers	Sequence(5'-->3')	Application
Pax7 ICN Cre	Pax7 wt forward	GCTCTGGATACACCTGAGTCT	Genotyping
	Pax7 wt forward	TCGGCCTTCTTCTAGGTTCTGCTC	Genotyping
	Pax7 ICN Neo	GATCTGGACGAAGAGCATCA	Genotyping
	Myf5 ICN Cre	GGATAGTGAAACAGGGGCAA	Genotyping
Sirt6 flox	Forward	AACTGACTGTTGCGGCAGAG	Genotyping
	Reverse	CCTGTCCCATTCTGAGGAC	Genotyping
ZsGreen	Forward	CTGCATGTACCACGAGTCCA	Genotyping
	Reverse	GTCAGCTGCCACTTCTGGTT	Genotyping
Rosa26-YFP	RosaFA	AAAGTCGCTCTGAGTTGTTAT	Genotyping
	RosaRF	GGAGCGGGAGAAATGGATATG	Genotyping
	Rosa-SpliAC	CATCAAGGAAACCCTGGACTACTG	Genotyping
mdx	mdx_Forward	GCGCGAAACTCATCAAATATGCGTGTTAGTGT	Genotyping
	mdx WT Reverse	GATACGCTGCTTTAATGCCTTTAGTCACTCAGATAGTTGAAGCCATTTTG	Genotyping
	mdx MT Reverse	CGGCCTGTCACTCAGATAGTTGAAGCCATTTTA	Genotyping
Utrn	Mutant Forward	CGCTTCCTCGTGCTTTACGGTAT	Genotyping
	Common Reverse	AAGATTTGCAGACCGGAAGA	Genotyping
	Wild type Forward	TGTCATTCTCTGAGGCCTTTC	Genotyping
m36B4	Forward	GCAGCATTTATAACCCTGAA	RT-qPCR
	Reverse	GCTTGTACCCATTGATGATG	RT-qPCR
Sirt1	Forward	CCAGACCCTCAAGCCATGTT	RT-qPCR
	Reverse	TTGTGACACAGAGACGGCTG	RT-qPCR
Sirt2	Forward	GCCTGGGTTCCCAAAAGGA	RT-qPCR
	Reverse	GGCTCCCACCAAACAGATGA	RT-qPCR
Sirt3	Forward	CAAAGCTGGTTGAAGCCCAC	RT-qPCR
	Reverse	ACAACGCCAGTACAGACAGG	RT-qPCR
Sirt4	Forward	AAGCGAGTCCCACTGTTGG	RT-qPCR
	Reverse	CCCGAGGGTCCACAAGAAC	RT-qPCR
Sirt5	Forward	GGGGTTCCCACTTTCAGAGG	RT-qPCR
	Reverse	CCTCCCTCCGGTAGTGGTAA	RT-qPCR
MyoD	Forward	GAATGGCTACGACACCGCCTACTAC	RT-qPCR
	Reverse	CCTACGGTGGTGCGCCCTCTGC	RT-qPCR
Mstn	Forward	CAGCCTGAATCCAACTTAGG	RT-qPCR
	Reverse	TGGCAGTCAAGCCCAAAGTC	RT-qPCR
Sirt6	Forward	GCAGAGCTGCACGGAAAC	RT-qPCR
	Reverse	GGTCAGGCAACGAGTCCT	RT-qPCR
Utrn16-17exon	Forward	TGGAGACCGTTCATGTGAGA	RT-qPCR
	Reverse	CAAAATCCAGTTCAGCAGCTC	RT-qPCR
Dab2	Forward	CCCCTGAACGGTGATACTGAT	RT-qPCR
	Reverse	AAGTCCTGCTTTACGCCATTC	RT-qPCR
Hspa2	Forward	GCGTGGGGGTATTCCAACAT	RT-qPCR
	Reverse	TGAGACGCTCGGTGTCAGT	RT-qPCR
Ptpn22	Forward	CAGCAACTACTGAAAGAAGCCC	RT-qPCR
	Reverse	AGGATAGATTTTGTCGGCCTTG	RT-qPCR
Human SIRT1	Forward	CCAGATCCTCAAGCGATGTT	RT-qPCR
	Reverse	TTGCGAAGTAGTTTTCCTTCCT	RT-qPCR
Human SIRT2	Forward	CACTACTTCATGCGCCTGCT	RT-qPCR
	Reverse	TCCACCAAGTCCTCCTGTTC	RT-qPCR
Human SIRT3	Forward	TACAAGCCCAACGTCACTCA	RT-qPCR
	Reverse	AGGGTCTTTGGCAGACTGTG	RT-qPCR
Human SIRT4	Forward	GACCCAAAATGTGGATGCTT	RT-qPCR
	Reverse	CAGGTGGGGTTCAGGACTT	RT-qPCR
Human SIRT5	Forward	ATGGTGGGTGGGTACAGAGA	RT-qPCR
	Reverse	ACAGACTTCTAATTTGATCCAGAAAA	RT-qPCR
Human SIRT6	Forward	TCTTCCAGTGTGGTGTTCCA	RT-qPCR
	Reverse	AAAGGTGGTGTCGAACTTGG	RT-qPCR
Human SIRT7	Forward	CGCCAAATACTTGGTCGTCT	RT-qPCR
	Reverse	CCCTTTCTGAAGCAGTGTCC	RT-qPCR
Human GAPDH	Forward	TCACCAGGGCTGCTTTTAAC	RT-qPCR
	Reverse	GACAAGCTTCCCGTTCTCAG	RT-qPCR
Human Utrn	Forward	CGAACAGCAAAAGGTCACAA	RT-qPCR
	Reverse	ACAGGCAGGTAACCAAGTCG	RT-qPCR
Utrn DUE 1st intron	Forward	GTAGGGGTGTTTCGCTGAGA	ChIP
	Reverse	gcatttgggaggtggagata	ChIP
Utrn 2nd intron non-targeted region	Forward	GGCTCATGGTAACGACAGCT	ChIP
	Reverse	GTGGGAACATGGAGGGAAGG	ChIP
Mstn promoter/enhancer	Forward	CCTCTGAGGTATATAGCAGCATGT	ChIP
	Reverse	AGCAGACACCCTGAGGTGAT	ChIP
CpG Msp Mstn	Forward	GCCTGGAAACAGCTCCTAAC	Msp
	Reverse	TTTCCGTGGTAGCGTGATAA	Msp
RT Hif1α	Forward	ACCTTCATCGGAAACTCCAAAG	RT-qPCR
	Reverse	CTGTTAGGCTGGGAAAAGTTAGG	RT-qPCR
RT Pdk1	Forward	GGCAAATATAATGAAAGAAATCAGC	RT-qPCR
	Reverse	TCATAAATAGTTTTAGCATCTTCAGCA	RT-qPCR
RT Ldha	Forward	TACAGTTGTTGGGGTTGGTG	RT-qPCR
	Reverse	TTTGCTGGAGACAATTTTTGG	RT-qPCR
RT Ldhb	Forward	GTAGTGGGCGTTGGACAAGT	RT-qPCR
	Reverse	TCGGAGTCTGGAGGAACAAG	RT-qPCR
RT Glut1	Forward	ATGTTGGCTGTGGGAGGA	RT-qPCR
	Reverse	GAGACCAAAGCGTGGTGAGT	RT-qPCR
Sirt7 (FAM)		Mm00461899	TaqMan assay
Gapdh (VIC primer)		mm999999915	TaqMan assay
