# Supplementary material for: Inactivation of Sirt6 ameliorates muscular dystrophy in mdx mice by releasing suppression of utrophin expression
Source: Nat Commun. 2022 Jul 20;13:4184. doi: 10.1038/s41467-022-31798-z (PMC9300598; doi:10.1038/s41467-022-31798-z)
Supplement: Supplementary file 6 — Source Data [file 41467_2022_31798_MOESM6_ESM.xlsx]

## Sheet: Figure 1 c, e
Figure 1c RT-PCR control and mdx freshly isolated MuSCs
	Control				mdx
Sirt1	0.90125	1	1.10957		0.812252	0.757858	0.68302
Sirt2	0.784584	0.870551	1.46409		2.07053	5.46416	2.21914
Sirt3	0.890899	0.831238	1.35035		1.25992	0.749154	2.3511
Sirt4	1.05946	1.02337	0.92232		1.84463	2.3511	2.3511
Sirt5	0.66742	1.43065	1.04729		1.20303	7.551	2.02324
Sirt6	1.10409	1.10409	0.808241		2.13296	1.7936	2.71859
Sirt7	0.680034	0.875685	1.29635	1.29538	1.06727	1.04919	0.855758	2.08202
Figure 1e RT-PCR control and DMD human myoblast cell line
	Control				DMD
Sirt1	1.19942	0.833736	1.18242	0.845726	0.355393	0.607376	1.59311	2.04255
Sirt2	0.855845	1.16843	1.31012	0.763291	1.5694	2.05236	1.45362	1.5526
Sirt3	0.566472	1.76531	0.892727	1.12016	2.15144	1.94254	2.16437	3.40518
Sirt4	1.21371	0.823923	2.27892	0.438805	1.47502	1.09643	1.11607	4.69942
Sirt5	ND	ND	ND	ND	ND	ND	ND	ND
Sirt6	1.01748	0.982821	1.0442	0.957668	2.03496	1.77154	2.46399	2.29834
Sirt7	0.747368	1.33803	0.939931	1.06391	2.38219	1.98056	1.88799	0.841836
	ND-not detectable

## Sheet: Figure 1 d,f&g
Figure 1d WB	Fig. 1d: α-Sirt6 fiMuSCs				Fig. 1d: Gapdh fiMuSCs				Fig. 1d: α-Sirt6 muscle				Fig. 1d: Gapdh muscle			Fig. 1d Western blot quantifications
																	fiMuSCs		muscle
																	control	mdx	control	mdx
																Biological replicates	1.4019	1.993	0.696587	2.40954
																	0.838743	2.03505	1.30341	2.92477
																	0.759356	1.57694	0.933954	2.81563
																	1.01343	1.03842	1.05034	3.09434
																	1.04803	2.33624	1.01571	3.65068
																	0.938544	2.64438
Figure 1f WB	Fig. 1d: α-Sirt6 in DMD				Fig. 1f: Gapdh DMD					Fig. 1f Western blot quantifications
											control	DMD
										Biological replicates	0.764683	3.76419
											1.23532	2.61848
											0.654584	1.97742
											1.34542	3.57879
Figure 1g WB	Fig. 1g: α-Sirt6 in aMuSCs			Fig. 1g: α-Gapdh in aMuSCs			Fig. 1g: α-H3K56ac in fiMuSCs						Fig. 1g: α-H3K9ac in fiMuSCs				Fig. 1g: α-H3in fiMuSCs
Fig. 1g: α-H3K56ac in muscle					Fig. 1g: α-H3K9ac in muscle					Fig. 1g: α-H3K18ac in muscle					Fig. 1g: α-H3 in muscle
Fig. 1g Western blot quantifications
	control					Sirt6mKO
Sirt6	0.829473	1.17053	0.935095	1.06491		0.129784	0.0863637	0.01	0.09
H3K56ac	1.1661	0.833902	0.949698	0.818939	1.23136	19.1616	22.693	11.4808	12.136	11.3907
H3K9ac	0.951656	1.04834	0.92876	0.943619	1.12762	0.749433	0.991823	1.34537	1.32927	1.16965
H3K56ac	1.14023	0.859771	0.621186	0.752654	1.62616	2.39537	1.5327	5.00386	4.24896
H3K9ac	0.927885	1.07211	0.973778	0.983192	1.04303	0.894952	1.26088	1.25766	0.948799
H3K18ac	1.10353	1.0024	0.894071			0.820901	0.888796	0.902708

## Sheet: Figure 2
Figure 2a Relative number MyoD+/Pax7+ positive cells [%]
	Control	mdx	Sirt6mKO/mdx
	24	40.74	22
	15.6	31.5	16
	24.59	59	10.9
	18.57	58	17.3
		40	12.9
		54	16.98
			17.6
Figure 2b EM quantification of heterochromatin and nuclear area
	Heterochromatin [%]					MuSCs nuclei area
	Control	mdx	Sirt6mKO/mdx			Control	mdx	Sirt6mKO/mdx
	41.7625	37.9581	33.2841			7763.46	5670.63	8904.79
	36.8538	26.9692	42.4406			9344.13	22609	22563.8
	40.0795	45.3581	33.984			6704.21	19517.6	8409.6
	44.5372	25.1272	31.4858			11054	21288.1	7629.97
	42.6395	24.7132	44.5215			4088.45	23735.6	5773.14
	34.0763	34.9389	39.8626			16773.1	11277.6	5264.49
	53.6082	23.8648	42.5126			6651.38	12383.2	2580.4
	38.6952	36.7238	68.8408			9755.68	5641.87	3108.51
	49.4096	25.3693	30.7711			3988.38	6541.36	9966.05
	43.6823	33.8627	43.4955			4245.94	7833.15	6815.1
	48.3162	39.5091	37.5896			6588.67	4606.29	5227.13
	38.7578	33.339	57.0409			5496.16	7014.49	7519.52
	67.7092	28.8913	40.8698			5237.84	3209.18	7965.18
	54.5863	30.9406	29.0162			7771.57	6855.59	10598.8
	62.6302	31.0255	25.4064			3466.48	4452.75	10957.7
	49.9897	32.9653	39.5965			14927.7	7732.81	6007.84
	54.9597	25.5616	52.8183			4054.66	17874.4	8628.78
	54.6587	24.3158	44.0376			3523.95	23367.7	4591.05
	33.1255	26.7912	38.2894			9294.77	10092	10050.4
	49.3839	43.2605	55.5006			8393.55	7452.64	8139.49
	48.5605	35.7321	67.2503			4756.76	10122.1	3171.01
	39.3294	51.5459	42.2048			7831.75	1745.24	2596.4
	60.0748	33.7605	31.5508			11849	12732.8	12610.5
		32.4582	29.5139				17438.6	10027.1
		38.2899	41.5457				7181.07	7548.12
		41.0446	51.6232				12761.7	3938.74
		26.1844	27.5727				11886.7	6561.36
		35.2385	28.8981				8089.97	4132.46
		24.4341	37.4887				12241.2	17195.5
		26.1945	44.4681				9354.29	3199.46
		27.5308	35.8088				5840.24	10154.1
		37.4969					8449.67
		21.6716					10054.2
		31.6789					17012.7
		28.6566					7027.3
Figure 2d Relative number EdU+/Pax7+ positive cells [%]
	Control	mdx	Sirt6mKO/mdx
	1.61	11.81	5.38
	2.33	15.2	2.59
	1.34	14.69	1.79
	1.802	14.535	1.6
	2.174	17.188	8.784
	1.563	16.667	3.425

## Sheet: Figure 3
Figure 3a: Body weight/Tibia length [g/mm]
	Control	mdx	Sirt6mKO/mdx
	1.45444	2.15034	1.74185
	1.5927	1.87308	1.71679
	1.75191	2.23044	1.79198
	1.56816	1.86075	2.00501
	1.62203	2.08256	1.6416
	1.58611	1.75601	1.58
Figure 3b: TA weight/Tibia length [g/mm]
	Control	mdx	Sirt6mKO/mdx
	0.003531	0.005299	0.004925
	0.003328	0.004929	0.00458
	0.00331	0.006346	0.005138
	0.003651	0.004868	0.004887
	0.003352	0.005299	0.004637
	0.00319	0.005299	0.0039
Figure 3c: MRI Muscle volume [mm3]
	Control	mdx	Sirt6mKO/mdx
	3917	5968	3861
	4479	4928	5442
	4517	5164	4698
	4325	4784	4354
	4463	4928	4247
	4315	5192	4919
	4426	5477	4783
		5634	4676
Figure 3d: Diaphragm thickness [µm]
	Control	mdx	Sirt6mKO/mdx
	206	393.41	234.15
	263	331.49	262.54
	207	307.56	261.9
	164	368.86	341.26
	208	367.89	329.15
	292
Figure 3f: Serum creatine kinase [U/L]
	Control	mdx	Sirt6mKO/mdx
	1707	19444.2	11750.2
	1860	18549.6	12732.3
	1645	26747	14605
	3173	20267	7204
	630	41142	8116
	6243	21232	13800
Figure 3g: Distance [cm]
	Control	mdx	Sirt6mKO/mdx
	47755	52587	64777
	76547	46560	61004
	83164	41567	70817
	52071	56725	69751
	50197	59399	51876
	48227	59421	80532
		56142	48399
		62249	63622
		50331	69150

## Sheet: Figure 4
Figure 3f: RT-qPCR analysis of expression of indicated genes
Dab2	Control	mdx	Sirt6mKO/mdx
	1.18557	3.3418	2.73212
	0.998045	3.55474	2.20668
	0.937003	3.67871	2.73118
	0.901947	2.59844	1.8882
Hspa2	Control	mdx	Sirt6mKO/mdx
	1.14241	2.5764	1.17878
	0.898512	1.66123	1.51936
	1.01649	2.43644	1.83212
	0.958406	2.14332	1.07534
Ptpn22	Control	mdx	Sirt6mKO/mdx
	1.02962	2.40994	1.7079
	1.09134	2.54506	1.74272
	0.690648	3.25061	1.09282
	1.28857	2.35292	2.66131

## Sheet: Figure 5
Figure 5g: Utrn mRNA levels (fold change) in muscle
	Control	mdx	Sirt6mKO/mdx
	0.799713	0.92416	1.05384
	0.691714	0.923254	0.805603
	0.541337	1.17201	1.54526
	0.784739	0.594604	2.24048
	0.724513	1.36604	1.94435
	0.176143	1.23114	1.07177
	0.73318	1.18626	1.62451
	0.650736	0.913263	1.7411
		0.753151	1.67594
Figure 5i: Western blot analysis of Utrophin
	Fig5i: α-Utrophin					Fig5i: α-tubulin
					Fig. 5i Western blot quantifications
					Control	mdx	Sirt6mKO/mdx
					0.00806293	0.883732	1.63888
					0.105958	1.05371	1.77638
					0.193257	1.06256	1.36617
Figure 5k: ChIP-qPCR analysis of Sirt6, p300 and cJun at the DUE in C2C12 myotubes
	IgG	Sirt6		IgG	P300		IgG	cJun
	0.668183	4.565		0.904431	2.43343		1.32	1.59885
	1.44856	2.03602		1.09557	4.40674		1	2.41687
	0.883258	1.35913		1.13132	2.85929		1.17266	2.51417
	0.783301	6.81402		0.868679	3.9401		0.926916	1.56257
	1.2167	1.87727		0.466636	9.49166		0.900422
	1.13132	2.85929		1.32	8.29194
	0.868679	3.9401		1	1.97477
Figure 5l: ChIP-qPCR analysis of Sirt6 at the DUE in HA-Sirt6 overexpressing MuSCs derived myotubes
	IgG	HA
	0.243884	15.4525
	1.35802	20.0269
	1.39809	20.8805
	1	7.90734
	1.13864	5.27254
	0.861365	7.57974
	1	2.82874
Figure 5m: ChIP-qPCR analysis of H3K56ac and H3K27ac at the DUE in muscles
	H3K56ac				H3K27ac
	mdx	Sirt6mKO/mdx			mdx	Sirt6mKO/mdx
	1.38323	1.70398			1.1493	1.54954
	0.928543	2.05224			0.927277	2.03617
	1.21887	2.69778			0.80345	2.04247
	0.848432	1.51397			0.720524	1.62014
	0.752888	2.28031			1.59161	1.19508
	1.34543	2.02806			0.949842
	0.857451	1.18921			1.82991
	1.27899	2.63902			0.629062
	1.19854	0.840896			0.574633
	0.565473
	0.34151
	1.18921

## Sheet: Figure 6
Figure 6c: ChIP-qPCR analysis of H3K56ac at the DUE in Sirt6mKO myotubes						Figure 6g: Relative CK levels
	non-targeting gRNA+T6	gRNA+T6wt	gRNA+T6mut				non-targeting gRNA+T6	gRNA+T6wt	gRNA+T6mut
	0.71785	0.455885	1.46627				95.6775	170.584	101.923
	0.920249	0.407448	0.933523				120.856	136.804	161.453
	0.906101	0.074811	1.54977				107.853	163.369	97.6483
	0.787928	0.01849	0.740732				117.982	112.767	106.275
							109.982	119.356	95.2673
							93.5337	104.533	111.988
Figure 6d: RT-qPCR analysis of Utrn expression in Sirt6mKO myotubes							123.784	118.308	101.009
							79.4406	119.674	76.3989
	non-targeting gRNA+T6	gRNA+T6wt	gRNA+T6mut				71.3477		82.7415
	0.87843	0.729384	0.710023				84.8661		78.0002
	1.17443	0.725691	0.913954
	0.86311	0.537728	0.771796
	1.12305	0.703065	0.645207			Figure 6h: ChIP-qPCR analysis of H3K56ac at the DUE in wildtype myotubes
	1.06697	0.49997	0.906341
	1.17959	0.849547	1.66086				non-targeting gRNA+p300	gRNA+p300wt	gRNA+p300mut
	0.818386	0.965188	1.06076				0.773664	1.65546	0.884043
	0.970861	1.0375	1.01662				0.754654	3.2583	0.616327
							0.234896	4.56166	0.704551
							2.23678	3.05099	0.742679
Figure 6e: ChIP-qPCR analysis of H3K56ac at the DUE in Sirt6mKO/mdx myotubes								6.07208
	non-targeting gRNA+T6	gRNA+T6wt	gRNA+T6mut
	1.11468	0.782552	1.55648			Figure 6i: RT-qPCR analysis of Utrn expression in wild type myotubes
	1.36053	0.59696	1.01534
	1	0.46287	0.0654241				non-targeting gRNA+p300	gRNA+p300wt	gRNA+p300mut
	1.25226	0.978439	2.06057				0.933404	1.48847	0.80035
	1	0.111027	2.12416				1.07135	1.31968	0.782542
	1	0.865991	1.02647				0.964091	1.41697	0.624747
	1	0.032746	0.990721				1.03725
						Figure 6j: Relative CK levels
Figure 6f: RT-qPCR analysis of Utrn expression in Sirt6mKO/mdx myotubes
							non-targeting gRNA+p300	gRNA+p300wt	gRNA+p300mut
	non-targeting gRNA+T6	gRNA+T6wt	gRNA+T6mut				92.2449	56.9729	93.1382
	0.947433	0.32844	1.30196				116.098	90.895	130.267
	0.963167	0.883534	0.947853				135.608	58.9407	168.834
	1.09585	0.365798	0.995967				75.9587	104.109	146.47
	0.901498	0.531443	1.10088				123.415	106.164	73.2979
	0.696321	0.967635	1.23123				103.891	78.7167	56.0451
	1.19816	0.765057	1.1921				85.3405	53.4826	130.58
	1.29463						127.397	31.949	157.845
							99.543	81.6579	95.2601
							130.107	121.444	121.802
							142.985	95.787	96.181
									132.883

## Sheet: Figure 7
Figure 7a: Relative serum CK [%]
mdx	Sirt6mKO/mdx	Sirt6mKO/Utrn-/-/mdx
82.5605	78.1796	132.21
382.258	52.9112	123.077
213	178.356	461.174
26.5027	69.6598	351.946
34.035	4.13837	267.124
239.462	63.7478	203.518
132.097	7.61275	27.0635
67.9031	36.7679	63.3271
Figure 7c: Survival rate[%]
Days	Utrn-/-/mdx	Sirt6mKO/Utrn-/-/mdx
22		1
22	1
28		1
39	1
40		1
43	1
44		1
44	1
44		1
47		1
48	1
49	1
50		1
51	1
60		1
62	1
64	1
65		1
66	1
69	1
75		1
75		1
Figure 7d: RT-qPCR analysis of expression of indicated genes
Dab2	Control	Utrn-/-/mdx	Sirt6mKO/Utrn-/-/mdx
	1.18557	1.97137	2.29022
	0.998045	1.39773	2.0636
	0.937003	2.90445	2.96023
	0.901947	1.92151	1.42973
			1.20835
Hspa2	Control	Utrn-/-/mdx	Sirt6mKO/Utrn-/-/mdx
	1.14241	1.89515	1.42545
	0.898512	2.0976	1.5743
	1.01649	2.09221	2.0236
	0.958406	0.637694	1.81207
			1.75593
Ptpn22	Control	Utrn-/-/mdx	Sirt6mKO/Utrn-/-/mdx
	1.02962	3.33765	2.23724
	1.09134	2.33456	2.36009
	0.690648	3.0292	4.09522
	1.28857	4.58179	2.53482
			1.16693

## Sheet: Supp.Figure 1
Supplementary Figure 1a Relative number Tunel/Pax7+ positive cells [%]
	Control	mdx
	0.84	1.48
	1.74	2.35
	1.31	3.1
	0.709	2.083
	0.613	1.258
Supplementary Figure 1b Relative number EdU+/Pax7+ positive cells [%]
	Control	mdx
	1.61	11.81
	2.33	15.2
	1.34	14.69

## Sheet: Supp. Figure 2
Supplementary Figure 2b: Genotyping by PCR
	Sirt6 flox genotyping			Sirt6 exon deletion			Pax7 ICN cre
Supplementary Figure 2g: Body weight [g]
	Control	Sirt6mKO
	24.9	25.1
	26.6	21.4
	27.9	24.3
	26.9	26.6
	24.2	26.1
Supplementary Figure 2h: TA weight [g]
	Control	Sirt6mKO
	0.0447	0.047
	0.044	0.0383
	0.046	0.046
	0.045	0.0416
	0.0541	0.043
Supplementary Figure 2i: Number of Pax7+ cell per area [mm2]
	Control	Sirt6mKO
	36.129	50.3226
	14.7982	13.806
	21.5247	14.2857
Supplementary Figure 2j: TA injured/Ta uninjured after 1x CTX
	Control	Sirt6mKO
	0.73309	0.684065
	0.790356	0.836735
	0.820248	0.867076
	0.806818	0.757447
	1.10145
Supplementary Figure 2l: TA injured/Ta uninjured after 3x CTX
	Control	Sirt6mKO
	0.826087	1.15217
	0.731978	1.11628
	0.729167	0.923636
	0.897196	0.859406
Supplementary Figure 2n: GTT assay
		Glucose level (mg/dL), Time points (min)
		0	30	60	90
	Control	78	145	111	103
	Control	65	198	96	87
	Control	59	196	134	92
	Control	68	165	88	77
	Sirt6mKO	83	154	105	113
	Sirt6mKO	55	122	58	63
	Sirt6mKO	71	197	93	95
Supplementary Figure 2o: Gene expression [RPKM ]
		Control			Sirt6mKO
	Pdk1	0.437352	0.464496	0.408643	0.531698	0.589251	0.537932
	Ldha	8.68773	7.93154	8.7247	8.41252	8.91548	7.71162
	Ldhb	2.14343	3.69389	2.90764	1.09773	1.08472	0.855576
	Aldoc	0.132504	0.019647	0.0400274	0.0761183	0.0812333	0.0182026
	Hif1a	3.99655	4.86651	3.65899	3.58007	4.13204	3.18831
	Pfk1	1.7585	1.73013	2.57584	2.50442	2.61376	2.23705
	Gapdh	25.8112	31.5314	28.4288	26.9189	27.3731	24.9633
	Glut1	0.614721	1.12496	0.461801	0.910711	1.562	0.855576
Supplementary Figure 2p: Relative mRNA levels
		Control			Sirt6mKO
	Sirt6	1.19592	0.748973	1.11643	0.173089	0.236246	0.268292
	Glut1	1.16511	0.710795	1.20751	1.00055	1.04708	1.20381
	Ldha	1.09959	0.933706	0.973996	0.903439	0.867333	0.817489
	Pdk1	1.12077	0.916417	0.973623	1.08652	1.00287	0.694803
	Hif1a	0.674794	0.98126	1.51024	1.61169	1.81707	1.72523

[truncated: 5 more sheets: Supp.Figure 3, Supp.Figure 4, Supp.Figure 6, Supp.Figure 7, Supp.Figure 8]
